# Supplementary material for: Proactive monitoring of changes in the microbial community structure in wastewater treatment bioreactors using phospholipid fatty acid analysis
Source: Eng Microbiol. 2024 Nov 3;4(4):100177. doi: 10.1016/j.engmic.2024.100177 (PMC11915527; doi:10.1016/j.engmic.2024.100177)
Supplement: Supplementary file 1 [file mmc1.xlsx]

## Sheet: Sheet1
		Mansfield					Hayden						Corby					Dunstable				Heanor					Finham					Northampton							Hartshill					Ilkeston					Kidderminster
		A1	A2	A3	A4	A5	B1	B2	B3	B4	B5	B6	C1	C2	C3	C4	C5	D1	D2	D3	D4	E1	E2	E3	E4	E5	F1	F2	F3	F4	F5	G1	G2	G3	G4	G5	G6	G7	H1	H2	H3	H4	H5	J1	J2	J3	J4	J5	K1
	GRAM+	9.75709	8.87791	6.95038	8.34264	8.19437	9.57553	9.18035	7.62657	8.68303	7.73506	7.83778	12.2609	11.5078	12.0351	9.76314	11.9934	8.14206	9.55895	8.49815	8.42369	8.37747	10.7076	9.87384	10.3624	9.38564	9.0722	8.40377	8.80116	7.76992	7.41045	9.52513	8.4343	8.97101	8.42499	9.30631	8.31671	8.24906	7.5945	8.69035	8.68282	9.45703	9.26063	7.90818	7.23109	7.54564	9.1736	11.0823	8.40762
	GRAM-	60.1115	61.4517	57.6644	58.8883	60.0258	59.9463	56.4117	55.6316	50.8439	57.7082	58.1355	51.2186	45.6135	49.1785	57.21	59.9629	61.0834	54.0336	59.4831	60.7404	57.3702	52.5153	57.6245	60.6	61.4148	58.859	57.3562	60.6062	59.3335	59.0766	64.2871	66.107	65.0221	66.2388	69.8166	67.0132	68.6889	61.0529	57.7722	67.4751	65.8228	65.6396	56.1105	57.7378	58.6285	55.7964	56.8098	58.534
	ACTS	1.5534	1.72387	1.30855	0.902214	1.14058	1.59687	1.21089	1.1677	1.49989	1.09651	1.07734	0.999572	0.891508	1.10824	0.64439	0.781548	1.34344	1.49496	1.31726	1.08403	0.953499	1.15825	1.01701	0.71526	0.960595	1.33283	1.39818	0.898214	0.912329	0.843998	0.878741	0.631252	0.718858	0.603422	0.840115	0.734181	0.673445	1.0563	0.860315	0.898111	0.90358	0.76137	1.76562	1.67956	0.675324	0.847465	2.06917	1.42963
	FUNGI	28.578	27.9465	34.0766	31.8668	30.6392	28.8813	33.197	35.5741	38.9732	33.4603	32.9493	35.5208	41.9873	37.6782	32.3825	27.2621	29.4311	34.9125	30.7015	29.7519	33.2988	35.6188	31.4847	28.3224	28.239	30.736	32.8418	29.6944	31.9842	32.6689	25.309	24.8274	25.288	24.7328	20.037	23.9359	22.3886	30.2963	32.6772	22.9439	23.8166	24.3384	34.2157	33.3516	33.1506	34.1825	30.2486	31.6287
	Dissolved oxygen concentration in aerated tanks (mg/L)	1.64	2.41	1.48	2.22	0.93	1.17	1.07	1.35	1.15	1.67	2.32	2.4	0.46	0.44	0.6	0.81	0.74	1.55	1.73	1.07	0.46	1.23	2.19	1.57	0.91	1.05	1.05	1.13	2.29	1.85	1.77	6.53	1.08	1.01	2.6	0.81	1.25	0.6	4.27	4.66	7.53	4.25	1.23	5.1	0.91	0.75	1.99	1.54
	Temp ˚C	18.8	18.5	12.7	12.4	17.5	15.2	13.2	12.7	14	20.3	19.9	19.9	19.4	14.8	16.2	19	18.2	15.2	15.5	16.9	13.7	12.1	10.6	15.6	18	17.4	17.6	12	17.6	17.6	16.4	10.7	16.1	17.6	17.7	15.1	16.4	17	19	19.4	13.3	13.3	18.2	15.6	10.9	11.4	14.3	17.1
	inf. Rate (m3/d)	25920	21344	31968	23328	19483	24926	31860	44020	36290	44496	31580	11750	8726	19612	24192	13392	8726	10540	13867	13274	10590	7991	16323	16613	8102	124995	150124	114262	127350	147510	21761	22557	22075	22136	13456	24498	23385	24983	23458	36038	40059	44781	13750	10720	11796	11823	19208	25866
	SAS/RAS (mg/L)	5410	6520	7120	6240	5480	6630	6750	6820	5150	4510	4720	6200	6260	8500	6660	7320	4500	7200	6800	6380	6800	6100	6820	4400	4300	18000	18440	11840	14500	7320	6210	5500	6040	6040	6830	6680	6840	7520	8280	10160	7760	10400	4200	5200	4000	4200	5100	9050
	SAS flow (m3/d)	518	561	605	518	518	1150	440	1046	730	1620	860	500	1056	489	328	375	450	400	400	500	186	162	125	181	348	650	800	940	851	1333	274	346	223	386	314	1319	634	626	629	530	623	351	400	400	532	532	532	384
	HRT (h)	9.9	12	8	11	13.2	18.5	14.5	10.5	12.7	10.4	14.6	10.6	15.1	9.5	7.7	13.9	23.5	19.5	14.8	15.5	20	26.6	13	12.8	26.2	9.8	10.2	14.7	9.5	8.2	8.2	7.9	8.1	8.1	13.2	15	15.7	14.7	15.7	10.2	9.2	8.2	14	18.1	16.3	16.2	10	17.6
	SRT (d)	10.1	8.5	8.2	11.8	10.2	7.2	17.4	8.4	17	6.5	12.4	9.8	5.2	8.5	12.2	12.5	18.7	10.6	8.1	9	6	12.9	13.1	8.8	4.9	13	9.9	19	12.2	15.4	8.7	10.2	14.9	8.7	11.7	6.3	15.5	13.4	13.5	17	13.2	17.5	11.2	8.5	6.9	7.5	6.3	16.5
	14:0i	0.189135	0.191824	0.20344	0.180451	0.175614	0.185583	0.161873	0.189343	0.154166	0.180164	0.17935	0.139287	0.175651	0.186892	0.182818	0.154077	0.288578	0.337903	0.282268	0.231687	0.178921	0.150495	0.144588	0.151701	0.143371	0.229699	0.242983	0.231704	0.225669	0.201463	0.189236	0.133043	0.147321	0.147891	0.187369	0.189465	0.171201	0.186211	0.199697	0.182451	0.186935	0.197927	0.186855	0.138825	0.169153	0.129478	0.141042	0.240123
	15:0i	4.56799	4.61499	3.36291	3.52529	4.083	4.96586	3.81856	3.81676	3.71854	4.23053	4.23547	6.6572	6.63033	6.3858	5.48064	6.60644	4.27153	4.74964	4.27659	3.93286	4.68911	5.36851	5.19852	4.94749	5.47519	4.45621	4.50386	3.39892	3.79954	3.68894	5.08443	4.67293	5.04709	4.55327	4.62906	3.9695	4.0281	4.01058	3.93484	3.95418	4.24162	4.46485	4.40926	3.37097	2.89991	3.7187	5.45967	4.56395
	15:0ai	1.94734	1.80854	1.87848	2.03139	1.83488	1.83907	1.74188	1.69184	2.1981	1.57627	1.59102	2.30777	2.34065	2.41579	1.94355	2.23705	2.03581	2.41898	2.06711	2.0256	2.01454	3.04801	2.57495	2.1123	2.22672	1.91482	2.0405	2.04182	1.65088	1.51878	2.78776	2.2735	2.51746	2.17731	2.55429	2.28499	2.23973	1.71174	2.36657	2.86653	3.08105	2.99668	1.8336	1.55137	1.76734	2.06429	1.35084	1.88058
	16:0i	1.59333	0.93701	0.505507	1.24155	0.87114	1.19024	2.16233	0.687605	1.06077	0.706816	0.752368	0.889369	0.937552	0.99122	0.481367	0.806621	0.470275	0.68493	0.609377	0.950649	0.463078	0.977345	0.761646	2.09863	0.556133	1.13476	0.674947	1.63371	0.56523	0.550533	0.616317	0.513872	0.458938	0.531724	0.631227	0.628062	0.620841	0.692095	1.0089	0.534304	0.616235	0.626799	0.598678	0.927601	1.37306	1.52485	2.52904	0.688306
	17:0i	0.425638	0.458859	0.381459	0.508521	0.374004	0.573328	0.544286	0.492117	0.67646	0.300958	0.345512	0.929832	0.127842	0.994882	0.681054	0.840551	0.387016	0.547322	0.450338	0.395307	0.372359	0.397954	0.397081	0.372145	0.388455	0.497755	0.139104	0.503519	0.567733	0.550873	0.0840278	0.205675	0.145235	0.392987	0.580814	0.519606	0.451475	0.317455	0.425079	0.382782	0.624309	0.253623	0.0991748	0.53316	0.460481	0.641481	0.580785	0.230076
	17:0ai	1.03365	0.866686	0.618578	0.85544	0.855727	0.821435	0.751419	0.748898	0.874997	0.740319	0.734067	1.33748	1.29573	1.06052	0.993704	1.34869	0.688855	0.82018	0.812463	0.887589	0.659455	0.765297	0.79705	0.680113	0.8184	0.838962	0.802382	0.991494	0.960864	0.899861	0.763359	0.635275	0.654965	0.621804	0.723542	0.72508	0.737709	0.676413	0.755253	0.762574	0.706881	0.720757	0.780609	0.709163	0.875691	1.09481	1.02092	0.804587
	16:1w7c	41.2973	42.67	37.8397	38.9298	38.9482	40.9729	36.7863	33.7666	18.772	37.0457	37.1717	26.1915	19.5826	28.3951	35.7901	38.382	38.7093	30.5124	39.5661	41.1073	33.8186	25.7012	34.5645	40.1813	40.4243	39.4423	37.2784	41.2539	41.6807	41.2909	43.5377	45.4335	44.3802	45.7644	44.782	43.9795	46.6375	40.3962	36.8012	49.6027	47.7259	47.6448	35.3814	35.6754	39.7453	35.0874	38.5148	36.9545
	17:0cy	0.657749	0.662142	0.699582	0.849676	0.688186	0.739135	0.679509	0.639382	1.09368	0.475944	0.473207	0.762969	1.10077	0.590172	0.560108	0.622508	0.67657	1.14738	0.957846	0.795352	0.611221	1.16349	0.859252	0.696918	0.518001	0.460295	0.427867	0.863531	0.641726	0.523364	0.73903	0.670426	0.687064	0.54063	0.732372	0.992074	1.03069	0.579628	0.583125	0.646474	0.620463	0.557557	0.439388	0.671271	1.16685	1.10287	0.763421	0.506545
	17:1w7c	0.631771	0.615618	0.520213	0.65304	0.633914	0.552031	0.497868	0.591647	0.864114	0.538708	0.532119	0.708434	0.662909	0.50263	0.572315	0.783002	0.582983	0.74962	0.649444	0.643138	0.473198	0.812534	0.591505	0.574566	0.578095	0.580352	0.677422	0.690989	0.638505	0.618599	0.535811	0.442839	0.474723	0.444472	0.621809	0.530864	0.504493	0.551632	0.573347	0.523198	0.504262	0.483292	0.666839	0.55648	0.844661	0.844749	0.730769	0.56976
	18:1w7c	16.916	16.7687	18.2468	18.1854	19.131	17.0698	18.0194	20.1887	29.2013	18.8929	19.1912	22.2997	22.3823	18.8574	19.5828	19.0542	20.25	20.8968	17.8261	17.6345	21.8587	24.1345	21.1284	18.687	18.6302	17.5675	17.7389	17.4596	15.69	15.9347	18.8825	18.9471	18.8588	18.8178	22.6125	21.0505	20.0832	18.6471	19.2785	16.1202	16.2442	16.1723	18.8182	20.0849	16.663	18.3277	16.3969	19.3798
	19:0cy	0.608699	0.735226	0.358072	0.270345	0.624542	0.612431	0.428587	0.445246	0.912768	0.754946	0.767305	1.25605	1.88485	0.83318	0.704748	1.1212	0.864545	0.72738	0.483629	0.560099	0.608445	0.703575	0.480882	0.460246	0.710191	0.808582	1.2336	0.338197	0.682646	0.708981	0.592078	0.613182	0.621374	0.671524	1.068	0.46017	0.432956	0.878346	0.536004	0.582512	0.727958	0.781648	0.804665	0.749747	0.20862	0.433762	0.404011	1.12338
	10Me16:0	0.333699	0.238975	0.189459	0.225631	0.250846	0.572494	0.537204	0.428557	0.46876	0.375509	0.376144	0.271702	0.273236	0.511446	0.286552	0.26932	0.221376	0.250592	0.19445	0.161633	0.177144	0.154374	0.164116	0.141051	0.176502	0.523568	0.421898	0.351349	0.341234	0.314812	0.154845	0.144445	0.156747	0.161557	0.162783	0.162275	0.156568	0.257327	0.252878	0.237941	0.209423	0.195959	0.450647	0.24884	0.28039	0.321325	0.445884	0.266093
	10Me17:0	0.19805	0.11045	0.150293	0.124033	0.121144	0.158511	0.143717	0.180902	0.273479	0.103883	0.107512	0.201694	0.0158556	0.20499	0.118429	0.174307	0.194671	0.205776	0.149302	0.112686	0.121492	0.209681	0.130913	0.079345	0.0756492	0.257261	0.203564	0.233575	0.175536	0.170515	0.204357	0.11961	0.142403	0.115734	0.179642	0.155088	0.154685	0.102676	0.135429	0.118541	0.0974391	0.0778188	0.0201497	0.191317	0.101465	0.133987	1.14115	0.371001
	10Me18:0	1.02165	1.37445	0.968799	0.55255	0.768591	0.865867	0.529965	0.558239	0.757656	0.617117	0.593687	0.526176	0.602417	0.391808	0.239409	0.33792	0.92739	1.03859	0.973505	0.80971	0.654863	0.794199	0.721978	0.494864	0.75046	0.552006	0.772714	0.31329	0.395559	0.358672	0.519539	0.367196	0.419709	0.326131	0.49769	0.416818	0.362192	0.696295	0.472008	0.541629	0.596718	0.487593	1.29482	1.2394	0.293468	0.392153	0.482142	0.792534
	16:1w5c	5.89069	8.73253	8.63768	4.39251	5.8632	10.7471	10.8132	10.1199	10.5284	9.46044	9.4987	15.4786	25.0409	20.8765	10.1967	9.7552	9.2679	8.20379	7.04444	7.17375	9.12952	7.80046	8.33956	5.49991	7.06302	8.04975	9.70341	5.18097	6.26205	6.36989	6.2853	8.14328	8.21686	8.68751	7.91282	7.52969	6.94801	9.06904	7.96916	7.18164	7.35033	7.87602	8.09598	8.14241	3.08536	2.94452	2.77239	10.9465
	18:3w3	1.58864	1.46061	1.41818	2.02716	1.16252	1.78047	2.1721	1.61947	1.93997	1.29829	1.33973	4.63304	2.6473	3.62826	3.63713	1.29887	1.12884	1.80162	1.53228	1.40232	1.62828	2.1761	1.93882	1.86717	1.4089	2.27843	2.81911	2.03612	1.44426	1.73038	1.50798	1.28497	1.32965	1.07144	1.27268	1.56855	1.38468	1.45824	1.70488	1.26806	1.27962	1.22267	1.89047	2.06053	2.07538	2.107	1.79219	1.38396
	18:2w6	3.68717	2.67262	5.89696	5.58425	6.15843	3.81828	3.97783	6.16855	6.05432	6.2604	6.07644	4.06026	3.69409	4.62635	6.44368	5.54894	4.81803	5.25731	4.53593	5.43684	5.48376	4.64739	4.36609	4.90641	4.59529	5.532	5.22559	5.65414	7.50906	7.65754	4.04716	4.12758	4.13706	4.03544	2.68328	3.76792	3.49258	5.38199	4.24632	3.33139	3.6589	3.83152	5.62476	5.73361	6.58982	6.31171	6.50057	4.66159
	18:1w9c	15.3139	13.5022	16.2976	18.5428	15.4257	10.3686	13.9635	15.6556	19.2139	14.0935	13.6008	9.20257	9.2832	6.87338	8.78861	7.94618	12.7207	18.1846	16.0739	13.314	13.7069	19.3732	15.2157	13.4827	13.0341	12.1168	12.472	14.2307	11.6292	11.5271	12.1289	9.76382	10.1464	9.71462	7.14665	9.75362	9.37174	11.7157	17.1168	10.0246	9.42273	9.33975	16.1597	14.3015	18.8392	19.8481	15.937	12.3794
	20:5w3	1.15529	0.753302	1.3736	0.958934	1.50615	1.48162	1.86222	1.45599	0.482343	1.90711	2.00418	1.00108	0.653166	1.24492	2.32737	2.2418	1.1371	0.929379	1.04819	1.88526	2.59027	0.908622	1.08999	1.93592	1.60543	1.54281	1.29892	1.70048	2.59816	2.77342	0.925527	1.08904	0.953954	0.915434	0.712161	1.00437	0.938204	1.92273	0.960929	0.701586	1.5438	1.55336	1.76178	2.19599	1.70751	1.63111	2.39954	1.56191
	20:1w9	0.9423	0.825195	0.452581	0.361122	0.52323	0.685294	0.40814	0.554609	0.754227	0.440471	0.429456	1.14525	0.668638	0.428802	0.988983	0.471072	0.358529	0.535709	0.466754	0.539739	0.760094	0.713045	0.534495	0.630261	0.821636	1.21615	1.32279	0.891935	2.54154	2.61064	0.41417	0.418728	0.504045	0.308359	0.309358	0.311805	0.253436	0.748561	0.679118	0.436602	0.561214	0.515076	0.683025	0.917513	0.853293	1.34003	0.846923	0.695348
[truncated: 14 more columns]
